# Supplementary material for: Identification of a novel cell cycle-related risk signature predicting prognosis in patients with pancreatic adenocarcinoma
Source: Medicine (Baltimore). 2022 Nov 18;101(46):e29683. doi: 10.1097/MD.0000000000029683 (PMC9678543; doi:10.1097/MD.0000000000029683)
Supplement: Supplementary file 2 [file medi-101-e29683-s002.xls]

id	HR	HR.95L	HR.95H	pvalue
SMC4	2.83601853	1.865313557	4.311876185	1.08E-06
KIF23	1.720918304	1.379101838	2.147455487	1.55E-06
NUSAP1	1.908948617	1.447484547	2.517529344	4.66E-06
PRC1	1.76732642	1.379794109	2.263701994	6.51E-06
CENPE	1.752853553	1.373335731	2.237250156	6.54E-06
INCENP	2.577651375	1.705506345	3.895785336	7.01E-06
KIF20B	1.911137612	1.436004928	2.543478022	8.94E-06
HMMR	1.655518705	1.322115508	2.072997531	1.11E-05
TPX2	1.576774361	1.286288631	1.9328612	1.17E-05
CDK1	1.754381052	1.362103321	2.259632458	1.34E-05
CENPA	1.506745045	1.251802836	1.813608792	1.46E-05
RACGAP1	1.98614431	1.455458635	2.710327263	1.52E-05
KIF11	1.811220101	1.383414345	2.371320107	1.55E-05
TOP2A	1.642179767	1.310108495	2.058420656	1.68E-05
RBM14	0.20989952	0.102595801	0.429430912	1.92E-05
CCNB2	1.508595491	1.24730047	1.824628795	2.26E-05
BUB1	1.626932698	1.293934923	2.045628382	3.11E-05
CCNA2	1.728352093	1.335052813	2.237515195	3.27E-05
TTK	1.456205128	1.2195519	1.738780757	3.27E-05
LMNB1	1.870196072	1.390547723	2.515291843	3.47E-05
POLQ	1.541406042	1.255651801	1.892190642	3.53E-05
SMAD3	1.706275226	1.320338214	2.205022254	4.43E-05
CDC20	1.407058974	1.194035509	1.658087169	4.56E-05
CDC6	1.569893642	1.263211901	1.951031372	4.76E-05
MKI67	1.517192388	1.237624693	1.859911778	6.03E-05
KIF2C	1.476340008	1.22014599	1.786327077	6.17E-05
PBK	1.487648283	1.224559693	1.807259725	6.33E-05
KIF4A	1.53383415	1.241460844	1.895063555	7.36E-05
CENPF	1.561947202	1.251905038	1.948773261	7.81E-05
PLK1	1.509268353	1.222688076	1.863018872	0.000127466
STIL	1.630917143	1.269826264	2.0946887	0.000127735
MYBL2	1.372210298	1.166509839	1.614183643	0.000134172
NEK2	1.438764053	1.192329144	1.736133022	0.000147593
CDKN3	1.581328421	1.246245487	2.006506423	0.00016206
CKS2	1.538300968	1.229059084	1.92535078	0.000169131
AURKA	1.510591205	1.217264428	1.874601553	0.000180526
PRIM2	2.253316658	1.465134002	3.465509607	0.000216406
NDC80	1.430714145	1.182968344	1.730344668	0.000222565
PLK4	1.639667448	1.25964014	2.134347149	0.000237102
BIRC5	1.343235763	1.146175055	1.574176918	0.000266961
DR1	2.550060924	1.53929107	4.224549106	0.000278354
EXO1	1.440701715	1.182801288	1.754835283	0.00028541
UBE2C	1.335478424	1.141104431	1.562961786	0.00031249
RAD54L	1.382216074	1.158649266	1.648921145	0.000323406
KIF15	1.418412878	1.172048691	1.716562724	0.000329591
CDC45	1.336238316	1.13695219	1.570455516	0.000435528
NOTCH2	1.554219546	1.212785457	1.991777178	0.000493438
GSPT1	2.365520211	1.456742666	3.841231535	0.000499725
PTTG3P	1.706864693	1.260823536	2.310701694	0.000540833
PML	1.940618724	1.32757226	2.836757854	0.000619877
NCL	2.686329633	1.517882402	4.754233192	0.000691925
EZH2	1.582812836	1.21228878	2.0665839	0.00073884
UCK2	1.796152698	1.262561731	2.555252893	0.001128885
AURKB	1.290751789	1.104446553	1.508484206	0.001331647
MAD2L1	1.483677766	1.165330996	1.888990957	0.001366546
HMGA1	1.283910335	1.100415785	1.498002638	0.00149303
ESPL1	1.389939115	1.132857488	1.705360792	0.001602635
BRCA2	1.371223146	1.121271269	1.676893868	0.002106651
CKS1B	1.462807357	1.147575938	1.864630732	0.002129373
MCM2	1.470699703	1.145645301	1.887981921	0.002470637
RASAL2	1.757355127	1.219675242	2.532065041	0.00248092
MCM6	1.713548148	1.195555728	2.455968539	0.003362385
TROAP	1.275311791	1.08055567	1.505170173	0.004023813
CCNF	1.471419256	1.130617159	1.91494938	0.004062992
CHEK1	1.652853101	1.171922673	2.331146445	0.004180187
EFNA5	1.351433706	1.099199914	1.661547676	0.004272381
TNPO2	0.405890037	0.217929744	0.755962536	0.004488133
HIRA	0.479523612	0.288824475	0.796133691	0.004492054
PTTG1	1.365347498	1.100760802	1.693532134	0.004604564
NOLC1	1.777083573	1.190289331	2.653158305	0.004925661
XPO1	2.984661844	1.385553767	6.429347263	0.005224623
PAFAH1B1	0.485035607	0.29088925	0.80875983	0.00554354
E2F1	1.321970014	1.079644395	1.61868549	0.006898567
TOP1	1.884565264	1.187681959	2.990351252	0.007142068
CCND1	1.336371407	1.081218276	1.651737283	0.007310807
G3BP1	1.930934056	1.188273705	3.13775043	0.007899163
E2F3	1.576651958	1.119303905	2.220872623	0.009194123
SQLE	1.314781959	1.066672983	1.620601278	0.010321025
E2F2	1.253349753	1.053272464	1.491433278	0.010931775
DBF4	1.598398233	1.10502831	2.312046569	0.01276548
POLA2	1.737693605	1.123710056	2.687151412	0.012977982
ILF3	0.281022289	0.101955739	0.77458638	0.01413835
PRMT5	1.923041603	1.136870303	3.252867979	0.014756892
SYNCRIP	1.894154552	1.127128664	3.18315165	0.01587333
TRA2B	2.75558967	1.208134489	6.285123467	0.015978739
MT2A	1.233576306	1.039377997	1.4640588	0.016310905
FANCC	0.614646692	0.408162613	0.925588341	0.019797178
NUP98	2.041985111	1.117055811	3.73276174	0.020360789
CDC27	2.018485062	1.099978304	3.703965733	0.023352259
TACC3	1.31928612	1.035725335	1.680480151	0.024815097
BARD1	1.23018685	1.026492133	1.474302276	0.024892212
RAD21	1.520650207	1.038710712	2.22619929	0.031141224
TMPO	1.483027648	1.031733822	2.131723279	0.033277801
HIF1A	1.362269007	1.024187977	1.811949457	0.033654974
SLC38A1	1.326973354	1.018860743	1.728261977	0.035854749
TFDP1	1.883193766	1.042621334	3.401444653	0.035876184
EWSR1	0.480683341	0.24240729	0.95317461	0.035970187
STAG1	1.449121168	1.022213439	2.054318677	0.037219094
GINS2	1.273000715	1.012208515	1.60098517	0.03904506
SMARCC1	1.619175139	1.021864319	2.565632327	0.04016366
ODF2	0.563872227	0.323801629	0.981934186	0.04293093
HMGN2	0.628732192	0.399280304	0.990041746	0.045159442
BUB3	1.665226022	1.005636235	2.757436147	0.04750096
